# Supplementary material for: Household Food Insecurity Risk and Weight Status Outcomes in Early Childhood: A Public Health Perspective
Source: Nutrients. 2026 Jun 12;18(12):1900. doi: 10.3390/nu18121900 (PMC13306024; doi:10.3390/nu18121900)
Supplement: Supplementary file 1 [file nutrients-18-01900-s001.zip]

Archive with 1 entries (1 files):
- nutrients-4320164-supplementary.pdf
